# Supplementary material for: Augmenting the Angiogenic Profile and Functionality of Cord Blood Endothelial Colony-Forming Cells by Indirect Priming with Bone-Marrow-Derived Mesenchymal Stromal Cells
Source: Biomedicines. 2023 May 5;11(5):1372. doi: 10.3390/biomedicines11051372 (PMC10216643; doi:10.3390/biomedicines11051372)
Supplement: Supplementary file 1 [file biomedicines-11-01372-s001.zip]

Archive with 1 entries (1 files):
- biomedicines-2283504-supplementary.pdf
